# Supplementary material for: A review of Diplommatina species in eastern Thailand with the descriptions of five new species
Source: Biodivers Data J. 2020 Oct 6;8:e57689. doi: 10.3897/BDJ.8.e57689 (PMC7554012; doi:10.3897/BDJ.8.e57689)
Supplement: XML Treatment for Diplommatina chadathongae [file BDJ.8.e57689-treatment3.xml]

<!DOCTYPE tp:taxon-treatment
  PUBLIC "-//TaxonX//DTD Taxonomic Treatment Publishing DTD v0 20100105//EN" "tax-treatment-NSO.dtd">
<tp:taxon-treatment xmlns:tp="http://www.plazi.org/taxpub"><tp:treatment-meta><mixed-citation publication-type="journal"><person-group><name><surname>Dumrongrojwattana</surname><given-names>Pongrat</given-names></name><name><surname>Kamtuptim</surname><given-names>Chanakarn</given-names></name><name><surname>Wongkamhaeng</surname><given-names>Koraon</given-names></name></person-group><article-title>A review of <italic><tp:taxon-name><tp:taxon-name-part taxon-name-part-type="genus" reg="Diplommatina">Diplommatina</tp:taxon-name-part></tp:taxon-name></italic> species in eastern Thailand with the descriptions of five new species</article-title><source>Biodivers Data J</source><day>06</day><month>10</month><year>2020</year><volume>8</volume><pub-id pub-id-type="doi">10.3897/BDJ.8.e57689</pub-id></mixed-citation></tp:treatment-meta><tp:nomenclature><tp:taxon-name><object-id xmlns:xlink="http://www.w3.org/1999/xlink" content-type="arpha" xlink:type="simple">16AF65E0-732C-5168-ABFC-D1B333EBD608</object-id><tp:taxon-name-part taxon-name-part-type="genus">Diplommatina</tp:taxon-name-part> <tp:taxon-name-part taxon-name-part-type="species">chadathongae</tp:taxon-name-part><object-id xmlns:xlink="http://www.w3.org/1999/xlink" content-type="zoobank" xlink:type="simple" object-id-type="ZooBank">4ACB0FCD-80A2-44C1-A213-3734A0F3B5F0</object-id></tp:taxon-name><tp:taxon-authority>Kamtuptim, Dumrongrojwattana &amp; Wongkamhaeng 2020</tp:taxon-authority><tp:taxon-status xmlns:xlink="http://www.w3.org/1999/xlink" xlink:type="simple">sp. n.</tp:taxon-status></tp:nomenclature><tp:treatment-sec sec-type="materials"><title>Materials</title><list list-type="alpha-lower" list-content="occurrences"><list-item><p><bold>Type status:</bold> <named-content xmlns:xlink="http://www.w3.org/1999/xlink" content-type="dwc:typeStatus" xlink:type="simple">Holotype</named-content>. <bold>Occurrence:</bold> catalogNumber: <named-content xmlns:xlink="http://www.w3.org/1999/xlink" content-type="dwc:catalogNumber" xlink:type="simple">ZRCBUU-0092</named-content>; recordedBy: <named-content xmlns:xlink="http://www.w3.org/1999/xlink" content-type="dwc:recordedBy" xlink:type="simple">Pongrat Dumrongrojwattana</named-content>; individualCount: <named-content xmlns:xlink="http://www.w3.org/1999/xlink" content-type="dwc:individualCount" xlink:type="simple">1</named-content>; lifeStage: <named-content xmlns:xlink="http://www.w3.org/1999/xlink" content-type="dwc:lifeStage" xlink:type="simple">adult</named-content>; preparations: <named-content xmlns:xlink="http://www.w3.org/1999/xlink" content-type="dwc:preparations" xlink:type="simple">dry shell material</named-content>; <bold>Taxon:</bold> scientificName: <named-content xmlns:xlink="http://www.w3.org/1999/xlink" content-type="dwc:scientificName" xlink:type="simple"><italic><tp:taxon-name><tp:taxon-name-part taxon-name-part-type="genus" reg="Diplommatina">Diplommatina</tp:taxon-name-part> <tp:taxon-name-part taxon-name-part-type="species" reg="chadathongae">chadathongae</tp:taxon-name-part></tp:taxon-name></italic></named-content>; <bold>Location:</bold> country: <named-content xmlns:xlink="http://www.w3.org/1999/xlink" content-type="dwc:country" xlink:type="simple">Thailand</named-content>; stateProvince: <named-content xmlns:xlink="http://www.w3.org/1999/xlink" content-type="dwc:stateProvince" xlink:type="simple">Chanthaburi</named-content>; locality: <named-content xmlns:xlink="http://www.w3.org/1999/xlink" content-type="dwc:locality" xlink:type="simple">Wat Khaowongkotrujiwongsaram, Kanghaengmaeo District</named-content>; verbatimCoordinates: <named-content xmlns:xlink="http://www.w3.org/1999/xlink" content-type="dwc:verbatimCoordinates" xlink:type="simple"><named-content content-type="dwc:verbatimCoordinates" xlink:type="simple">12°53'11.4"N 101°49'06.2"E</named-content></named-content>; georeferenceProtocol: <named-content xmlns:xlink="http://www.w3.org/1999/xlink" content-type="dwc:georeferenceProtocol" xlink:type="simple">GPS</named-content>; <bold>Identification:</bold> identifiedBy: <named-content xmlns:xlink="http://www.w3.org/1999/xlink" content-type="dwc:identifiedBy" xlink:type="simple">Pongrat Dumrongrojwattana</named-content>; dateIdentified: <named-content xmlns:xlink="http://www.w3.org/1999/xlink" content-type="dwc:dateIdentified" xlink:type="simple">2012</named-content>; <bold>Event:</bold> samplingProtocol: <named-content xmlns:xlink="http://www.w3.org/1999/xlink" content-type="dwc:samplingProtocol" xlink:type="simple">hand collecting</named-content>; eventDate: <named-content xmlns:xlink="http://www.w3.org/1999/xlink" content-type="dwc:eventDate" xlink:type="simple">2020</named-content>; habitat: <named-content xmlns:xlink="http://www.w3.org/1999/xlink" content-type="dwc:habitat" xlink:type="simple">limestone hills</named-content>; <bold>Record Level:</bold> language: <named-content xmlns:xlink="http://www.w3.org/1999/xlink" content-type="dwc:language" xlink:type="simple">en</named-content>; collectionCode: <named-content xmlns:xlink="http://www.w3.org/1999/xlink" content-type="dwc:collectionCode" xlink:type="simple">Mollusc</named-content>; basisOfRecord: <named-content xmlns:xlink="http://www.w3.org/1999/xlink" content-type="dwc:basisOfRecord" xlink:type="simple">PreservedSpecimen</named-content></p></list-item><list-item><p><bold>Type status:</bold> <named-content xmlns:xlink="http://www.w3.org/1999/xlink" content-type="dwc:typeStatus" xlink:type="simple">Paratype</named-content>. <bold>Occurrence:</bold> catalogNumber: <named-content xmlns:xlink="http://www.w3.org/1999/xlink" content-type="dwc:catalogNumber" xlink:type="simple">ZRCBUU-0093</named-content>; recordedBy: <named-content xmlns:xlink="http://www.w3.org/1999/xlink" content-type="dwc:recordedBy" xlink:type="simple">Pongrat Dumrongrojwattana</named-content>; individualCount: <named-content xmlns:xlink="http://www.w3.org/1999/xlink" content-type="dwc:individualCount" xlink:type="simple">29</named-content>; lifeStage: <named-content xmlns:xlink="http://www.w3.org/1999/xlink" content-type="dwc:lifeStage" xlink:type="simple">adult</named-content>; preparations: <named-content xmlns:xlink="http://www.w3.org/1999/xlink" content-type="dwc:preparations" xlink:type="simple">dry shell material</named-content>; <bold>Taxon:</bold> scientificName: <named-content xmlns:xlink="http://www.w3.org/1999/xlink" content-type="dwc:scientificName" xlink:type="simple"><italic><tp:taxon-name><tp:taxon-name-part taxon-name-part-type="genus" reg="Diplommatina">Diplommatina</tp:taxon-name-part> <tp:taxon-name-part taxon-name-part-type="species" reg="chadathongae">chadathongae</tp:taxon-name-part></tp:taxon-name></italic></named-content>; <bold>Location:</bold> country: <named-content xmlns:xlink="http://www.w3.org/1999/xlink" content-type="dwc:country" xlink:type="simple">Thailand</named-content>; stateProvince: <named-content xmlns:xlink="http://www.w3.org/1999/xlink" content-type="dwc:stateProvince" xlink:type="simple">Chanthaburi</named-content>; locality: <named-content xmlns:xlink="http://www.w3.org/1999/xlink" content-type="dwc:locality" xlink:type="simple">Wat Tam Khaochan, Khaochakan District</named-content>; verbatimCoordinates: <named-content xmlns:xlink="http://www.w3.org/1999/xlink" content-type="dwc:verbatimCoordinates" xlink:type="simple"><named-content content-type="dwc:verbatimCoordinates" xlink:type="simple">12°53'11.4"N 101°49'06.2"E</named-content></named-content>; georeferenceProtocol: <named-content xmlns:xlink="http://www.w3.org/1999/xlink" content-type="dwc:georeferenceProtocol" xlink:type="simple">GPS</named-content>; <bold>Identification:</bold> identifiedBy: <named-content xmlns:xlink="http://www.w3.org/1999/xlink" content-type="dwc:identifiedBy" xlink:type="simple">Pongrat Dumrongrojwattana</named-content>; dateIdentified: <named-content xmlns:xlink="http://www.w3.org/1999/xlink" content-type="dwc:dateIdentified" xlink:type="simple">2012</named-content>; <bold>Event:</bold> samplingProtocol: <named-content xmlns:xlink="http://www.w3.org/1999/xlink" content-type="dwc:samplingProtocol" xlink:type="simple">hand collecting</named-content>; eventDate: <named-content xmlns:xlink="http://www.w3.org/1999/xlink" content-type="dwc:eventDate" xlink:type="simple">2020</named-content>; habitat: <named-content xmlns:xlink="http://www.w3.org/1999/xlink" content-type="dwc:habitat" xlink:type="simple">limestone hills</named-content>; <bold>Record Level:</bold> language: <named-content xmlns:xlink="http://www.w3.org/1999/xlink" content-type="dwc:language" xlink:type="simple">en</named-content>; collectionCode: <named-content xmlns:xlink="http://www.w3.org/1999/xlink" content-type="dwc:collectionCode" xlink:type="simple">Mollusc</named-content>; basisOfRecord: <named-content xmlns:xlink="http://www.w3.org/1999/xlink" content-type="dwc:basisOfRecord" xlink:type="simple">PreservedSpecimen</named-content></p></list-item></list></tp:treatment-sec><tp:treatment-sec sec-type="Description"><title>Description</title><p><bold>Holotype.</bold> Shell height 1.61 mm, shell width 0.78 mm. Aperture height 0.50 mm, aperture width 0.60 mm. Shell width/shell height ratio = 0.49. Aperture width/aperture height ratio = 1.21 (Fig. <xref ref-type="fig" rid="F6027323">2</xref>C).</p><p><bold>Paratypes (6 shells).</bold> Shell height 1.93-2.07 mm (1.98 ± 0.05 mm), shell width 0.84-0.93 mm (0.88 ± 0.03 mm). Aperture height 0.51-0.63 mm (0.58 ± 0.05 mm). Aperture width 0.59-0.67 mm (0.63 ± 0.02 mm). Shell width/shell height ratio = 0.45 ± 0.01. Aperture width/aperture height ratio = 1.09 ± 0.07.</p><p><bold>Shell</bold> minute dextral, cylindrical, translucent, whitish, with about 5 ¾ whorls that increase regularly in size and diameter until the last whorl; <bold>protoconch</bold> orange, smooth, consisting of 1 ½ whorls; <bold>teleoconch</bold> light orange, consisting of about 4 ¼ keeled whorls; <bold>sculpture</bold> consists of strong, rather narrowly-spaced radial ribs which are about 20 ribs/mm on the penultimate whorl and about 14 ribs/mm on the body whorl; <bold>sutures</bold> well impressed; <bold>umbilicus</bold> closed; <bold>aperture</bold> round; <bold>peristome</bold> thickened and expanded and doubled; <bold>columellar</bold> lamella well developed and directed anteriorly (Fig. <xref ref-type="fig" rid="F6114860">4</xref>).</p></tp:treatment-sec><tp:treatment-sec sec-type="Diagnosis"><title>Diagnosis</title><p>Shell minute, dextral, cylindrical, translucent, whitish, teleoconch sculpture of narrowly-spaced axial ribs, whorls aperture rounded, columellar lamella well developed, peristome thickened, expanded and doubled.</p></tp:treatment-sec><tp:treatment-sec sec-type="Etymology"><title>Etymology</title><p>We named this new species “<italic><tp:taxon-name><tp:taxon-name-part taxon-name-part-type="genus" reg="Diplommatina"/><tp:taxon-name-part taxon-name-part-type="species" reg="chadathongae">chadathongae</tp:taxon-name-part></tp:taxon-name></italic>” in memory of the second author's beloved mother, Ms. Wiang Chadathong.</p></tp:treatment-sec><tp:treatment-sec sec-type="Distribution"><title>Distribution</title><p>Only known from the type locality.</p></tp:treatment-sec><tp:treatment-sec sec-type="Taxon discussion"><title>Taxon discussion</title><p><italic><tp:taxon-name><tp:taxon-name-part taxon-name-part-type="genus" reg="Diplommatina">Diplommatina</tp:taxon-name-part> <tp:taxon-name-part taxon-name-part-type="species" reg="chadathongae">chadathongae</tp:taxon-name-part></tp:taxon-name></italic> sp. n. is another one of the Thai smallest <italic><tp:taxon-name><tp:taxon-name-part taxon-name-part-type="genus" reg="Diplommatina">Diplommatina</tp:taxon-name-part></tp:taxon-name></italic> species (average shell height = 1.69 ± 0.04 mm) and same size as <italic><tp:taxon-name><tp:taxon-name-part taxon-name-part-type="genus" reg="Diplommatina">D.</tp:taxon-name-part> <tp:taxon-name-part taxon-name-part-type="species" reg="krabiensis">krabiensis</tp:taxon-name-part></tp:taxon-name></italic> Panha &amp; Burch, 1998 (shell height of type specimens are 1.6-1.7 mm and average shell height = 1.69 ± 0.04 mm). This new species differs from <italic><tp:taxon-name><tp:taxon-name-part taxon-name-part-type="genus" reg="Diplommatina">D.</tp:taxon-name-part> <tp:taxon-name-part taxon-name-part-type="species" reg="krabiensis">krabiensis</tp:taxon-name-part></tp:taxon-name></italic> by its dextral, cylindrical, narrowly-fine radial ribs, while the smallest species is sinistral, shell fusiform or ovate with widely-spaced radial ribs. This new species differs from <italic><tp:taxon-name><tp:taxon-name-part taxon-name-part-type="genus" reg="Diplommatina">Diplommatina</tp:taxon-name-part> <tp:taxon-name-part taxon-name-part-type="species" reg="miriensis">miriensis</tp:taxon-name-part></tp:taxon-name></italic> Godwin-Austen, 1917 from Nepal by its shell being more slender and columellar lamella well developed.</p></tp:treatment-sec><tp:treatment-sec><!--Section generated to contain objects referenced in tp:taxon-treatment.--><fig id="F6027323" position="float" orientation="portrait"><object-id xmlns:xlink="http://www.w3.org/1999/xlink" content-type="arpha" xlink:type="simple">CAEBDDCB-E1B9-5742-8B50-CD66FCE609BA</object-id><object-id xmlns:xlink="http://www.w3.org/1999/xlink" content-type="doi" xlink:type="simple">10.3897/BDJ.8.e57689.figure2</object-id><label>Figure 2.</label><caption><p>Four <italic><tp:taxon-name><tp:taxon-name-part taxon-name-part-type="genus" reg="Diplommatina">Diplommatina</tp:taxon-name-part></tp:taxon-name> species</italic> from eastern Thailand. A) <italic><tp:taxon-name><tp:taxon-name-part taxon-name-part-type="genus" reg="Diplommatina">Diplommatina</tp:taxon-name-part> <tp:taxon-name-part taxon-name-part-type="species" reg="crispata">crispata</tp:taxon-name-part> <tp:taxon-name-part taxon-name-part-type="subspecies" reg="khaochamaoensis">khaochamaoensis</tp:taxon-name-part></tp:taxon-name></italic> Panha et al., 1998, B) <italic><tp:taxon-name><tp:taxon-name-part taxon-name-part-type="genus" reg="Diplommatina">D.</tp:taxon-name-part> <tp:taxon-name-part taxon-name-part-type="species" reg="burapha">burapha</tp:taxon-name-part></tp:taxon-name></italic> sp. n., C) <italic><tp:taxon-name><tp:taxon-name-part taxon-name-part-type="genus" reg="Diplommatina">D.</tp:taxon-name-part> <tp:taxon-name-part taxon-name-part-type="species" reg="chadathongae">chadathongae</tp:taxon-name-part></tp:taxon-name></italic> sp. nov. and D) <italic><tp:taxon-name><tp:taxon-name-part taxon-name-part-type="genus" reg="Diplommatina">D.</tp:taxon-name-part> <tp:taxon-name-part taxon-name-part-type="species" reg="chantaburiensis">chantaburiensis</tp:taxon-name-part></tp:taxon-name></italic> sp. n. Each species shows a frontal view, lateral view, dorsal view and the number of ribs per 0.5 mm on the penultimate whorl and body whorl, respectively.</p></caption><graphic xmlns:xlink="http://www.w3.org/1999/xlink" xlink:href="bdj-08-e57689-g002.jpg" position="float" id="oo_453805.jpg" orientation="portrait" xlink:type="simple"><uri content-type="original_file" xlink:type="simple">https://binary.pensoft.net/fig/453805</uri></graphic></fig><fig id="F6114860" position="float" orientation="portrait"><object-id xmlns:xlink="http://www.w3.org/1999/xlink" content-type="arpha" xlink:type="simple">B1BEF381-01E5-5F5F-A079-FAF5092C674D</object-id><object-id xmlns:xlink="http://www.w3.org/1999/xlink" content-type="doi" xlink:type="simple">10.3897/BDJ.8.e57689.figure4</object-id><label>Figure 4.</label><caption><p>Synopsis of eastern diplommatind species. A) <italic><tp:taxon-name><tp:taxon-name-part taxon-name-part-type="genus" reg="Diplommatina">Diplommatina</tp:taxon-name-part> <tp:taxon-name-part taxon-name-part-type="species" reg="crispata">crispata</tp:taxon-name-part> <tp:taxon-name-part taxon-name-part-type="subspecies" reg="khaochamaoensis">khaochamaoensis</tp:taxon-name-part></tp:taxon-name></italic>, B-C) Holotype and paratypes of <italic><tp:taxon-name><tp:taxon-name-part taxon-name-part-type="genus" reg="Diplommatina">D.</tp:taxon-name-part> <tp:taxon-name-part taxon-name-part-type="species" reg="burapha">burapha</tp:taxon-name-part></tp:taxon-name></italic> sp. n., D-E) Holotype and paratypes of <italic><tp:taxon-name><tp:taxon-name-part taxon-name-part-type="genus" reg="Diplommatina">D.</tp:taxon-name-part> <tp:taxon-name-part taxon-name-part-type="species" reg="chadathongae">chadathongae</tp:taxon-name-part></tp:taxon-name></italic> sp. n., F-G) Holotype and paratypes of <italic><tp:taxon-name><tp:taxon-name-part taxon-name-part-type="genus" reg="Diplommatina">D.</tp:taxon-name-part> <tp:taxon-name-part taxon-name-part-type="species" reg="chantaburiensis">chantaburiensis</tp:taxon-name-part></tp:taxon-name></italic> sp. n., H-I) Holotype and paratypes of <italic><tp:taxon-name><tp:taxon-name-part taxon-name-part-type="genus" reg="Diplommatina">D.</tp:taxon-name-part> <tp:taxon-name-part taxon-name-part-type="species" reg="fusiformis">fusiformis</tp:taxon-name-part></tp:taxon-name></italic> sp. n. and J-K) Holotype and paratypes of <italic><tp:taxon-name><tp:taxon-name-part taxon-name-part-type="genus" reg="Diplommatina">D.</tp:taxon-name-part> <tp:taxon-name-part taxon-name-part-type="species" reg="khwantongae">khwantongae</tp:taxon-name-part></tp:taxon-name></italic> sp. n. Scale bar = 1 mm.</p></caption><graphic xmlns:xlink="http://www.w3.org/1999/xlink" xlink:href="bdj-08-e57689-g004.jpg" position="float" id="oo_453832.jpg" orientation="portrait" xlink:type="simple"><uri content-type="original_file" xlink:type="simple">https://binary.pensoft.net/fig/453832</uri></graphic></fig></tp:treatment-sec></tp:taxon-treatment>
